# Supplementary material for: Long-Term Fate and Efficacy of a Biomimetic (Sr)-Apatite-Coated Carbon Patch Used for Bone Reconstruction
Source: J Funct Biomater. 2023 Apr 26;14(5):246. doi: 10.3390/jfb14050246 (PMC10218964; doi:10.3390/jfb14050246)
Supplement: Supplementary file 1 [file jfb-14-00246-s001.zip]

Archive with 1 entries (1 files):
- jfb-2320101-supplementary.pdf
